# Supplementary material for: Comparative growth dynamics of bacterial and fungal contaminants in bupivacaine liposomal injectable suspension, bupivacaine 0.5%, and propofol
Source: PLoS One. 2023 Feb 16;18(2):e0281768. doi: 10.1371/journal.pone.0281768 (PMC9934369; doi:10.1371/journal.pone.0281768)
Supplement: S1 File — Values for the number of colony forming units present in artificially inoculated bupivacaine liposomal injectable suspension, bupivacaine 0.5%, and propofol. The triplicate count of the highest dilution with a countable range (target 20 to 200 colony forming units) was averaged for each drug. (XLSX) [file pone.0281768.s001.xlsx]

## Sheet: Sheet1
Drug	Bottle	Organism	TCTL	TBase-CT	T0.5-CT	T3-CT	T6-CT	T12-CT	T24-CT	T48-CT	T72-CT	T96-CT	T120-CT		Drug	Bottle	Organism	TCTL	TBase-LOG	T0.5-LOG	T3-LOG	T6-LOG	T12 -LOG	T24-LOG	T48-LOG	T72-LOG	T96-LOG	T120-LOG
BLIS	A	EC	0	27000	14666.7	16000	20666.7	26666.7	113333	900000	2.86667e+07	30000000	30000000		BLIS	A	EC	0	4.4	4.2	4.2	4.3	4.4	5.1	6	7.5	7.5	7.5
BLIS	B	EC	0	.	18666.7	16666.7	16666.7	35333.3	113333	4.23333e+06	18000000	23000000	5.33333e+07		BLIS	B	EC	0	.	4.3	4.2	4.2	4.5	5.1	6.6	7.3	7.4	7.7
BLIS	C	EC	0	.	11000	8333.3	22000	28333.3	110000	1400000	19000000	2.66667e+07	2.66667e+07		BLIS	C	EC	0	.	4	3.9	4.3	4.5	5	6.1	7.3	7.4	7.4
PRO	A	EC	0	27000	15333.3	16000	17000	1.13333e+06	2.06667e+07	1.13333e+08	28000000	3.53333e+07	3.66667e+07		PRO	A	EC	0	4.4	4.2	4.2	4.2	6.1	7.3	8.1	7.4	7.5	7.6
PRO	B	EC	0	.	14333.3	12666.7	25333.3	2200000	1.96667e+07	2.03333e+07	27000000	3.43333e+07	60000000		PRO	B	EC	0	.	4.2	4.1	4.4	6.3	7.3	7.3	7.4	7.5	7.8
PRO	C	EC	0	.	18000	15666.7	21666.7	1100000	2.03333e+07	3.03333e+07	25000000	3.83333e+07	5.66667e+07		PRO	C	EC	0	.	4.3	4.2	4.3	6	7.3	7.5	7.4	7.6	7.8
BUP	A	EC	0	27000	15666.7	11000	11000	12333.3	11333.3	9666.7	6000	4566.7	2600		BUP	A	EC	0	4.4	4.2	4	4	4.1	4.1	4	3.8	3.7	3.4
BUP	B	EC	0	.	11000	11333.3	9333.3	16000	9000	7666.7	1933.3	1300	500		BUP	B	EC	0	.	4	4.1	4	4.2	4	3.9	3.3	3.1	2.7
BUP	C	EC	0	.	12666.7	14333.3	13666.7	13333.3	10333.3	5333.3	3166.7	2600	1266.7		BUP	C	EC	0	.	4.1	4.2	4.1	4.1	4	3.7	3.5	3.4	3.1
BLIS	A	SA	0	9000	18000	18666.7	16333.3	16333.3	7666.7	10666.7	12666.7	7333.3	6666.7		BLIS	A	SA	0	4	4.3	4.3	4.2	4.2	3.9	4	4.1	3.9	3.8
BLIS	B	SA	0	.	18666.7	20333.3	17333.3	19333.3	6000	9666.7	12666.7	14333.3	7666.7		BLIS	B	SA	0	.	4.3	4.3	4.2	4.3	3.8	4	4.1	4.2	3.9
BLIS	C	SA	0	.	13666.7	11666.7	19666.7	22666.7	56666.7	13000	9666.7	7666.7	7000		BLIS	C	SA	0	.	4.1	4.1	4.3	4.4	4.8	4.1	4	3.9	3.8
PRO	A	SA	0	9000	15000	9666.7	22666.7	18333.3	170000	833333	2.56667e+06	3300000	5.33333e+06		PRO	A	SA	0	4	4.2	4	4.4	4.3	5.2	5.9	6.4	6.5	6.7
PRO	B	SA	0	.	13000	11000	20666.7	29666.7	16333.3	400000	2.66667e+06	4.33333e+06	11000000		PRO	B	SA	0	.	4.1	4	4.3	4.5	4.2	5.6	6.4	6.6	7
PRO	C	SA	0	.	18000	12333.3	17000	25000	60000	233333	3.26667e+06	3.96667e+06	4.33333e+06		PRO	C	SA	0	.	4.3	4.1	4.2	4.4	4.8	5.4	6.5	6.6	6.6
BUP	A	SA	0	9000	15666.7	13666.7	15000	12000	7000	5666.7	3033.3	833.3	566.7		BUP	A	SA	0	4	4.2	4.1	4.2	4.1	3.8	3.8	3.5	2.9	2.8
BUP	B	SA	0	.	10333.3	17000	13000	14000	7000	7333.3	2900	1166.7	900		BUP	B	SA	0	.	4	4.2	4.1	4.1	3.8	3.9	3.5	3.1	3
BUP	C	SA	0	.	11333.3	15666.7	13333.3	12333.3	5333.3	8666.7	2233.3	1933.3	533.3		BUP	C	SA	0	.	4.1	4.2	4.1	4.1	3.7	3.9	3.3	3.3	2.7
BLIS	A	PA	0	27000	14666.7	15666.7	20333.3	46666.7	120000	666667	4.33333e+06	8.33333e+06	13000000		BLIS	A	PA	0	4.4	4.2	4.2	4.3	4.7	5.1	5.8	6.6	6.9	7.1
BLIS	B	PA	0	.	12000	14333.3	20000	23333.3	180000	1200000	6000000	1.23333e+07	1.26667e+07		BLIS	B	PA	0	.	4.1	4.2	4.3	4.4	5.3	6.1	6.8	7.1	7.1
BLIS	C	PA	0	.	15666.7	14000	18666.7	40000	156667	533333	5000000	8.66667e+06	1.23333e+07		BLIS	C	PA	0	.	4.2	4.1	4.3	4.6	5.2	5.7	6.7	6.9	7.1
PRO	A	PA	0	27000	7333.3	3000	2266.7	3333.3	6333.3	6000000	9.33333e+06	70000000	8.33333e+07		PRO	A	PA	0	4.4	3.9	3.5	3.4	3.5	3.8	6.8	7	7.8	7.9
PRO	B	PA	0	.	6000	6000	2200	1000	13666.7	1.66667e+06	4.33333e+06	20000000	1.53333e+07		PRO	B	PA	0	.	3.8	3.8	3.3	3	4.1	6.2	6.6	7.3	7.2
PRO	C	PA	0	.	5333.3	3000	1700	1666.7	22333.3	6000000	11000000	4.33333e+07	15000000		PRO	C	PA	0	.	3.7	3.5	3.2	3.2	4.3	6.8	7	7.6	7.2
BUP	A	PA	0	27000	4333.3	8333.3	6000	13666.7	7333.3	1600	200	133.3	100		BUP	A	PA	0	4.4	3.6	3.9	3.8	4.1	3.9	3.2	2.3	2.1	2
BUP	B	PA	0	.	9000	8666.7	9000	10333.3	10333.3	633.3	266.7	9	9		BUP	B	PA	0	.	4	3.9	4	4	4	2.8	2.4	1	1
BUP	C	PA	0	.	9333.3	12666.7	10333.3	16333.3	13000	933.3	800	33.3	9		BUP	C	PA	0	.	4	4.1	4	4.2	4.1	3	2.9	1.5	1
BLIS	A	CA	0	21	300	466.7	333.3	166.7	600	233.3	66.7	110	70		BLIS	A	CA	0	1.3	2.5	2.7	2.5	2.2	2.8	2.4	1.8	2	1.8
BLIS	B	CA	0	.	266.7	100	166.7	9	200	233.3	33.3	33.3	90		BLIS	B	CA	0	.	2.4	2	2.2	1	2.3	2.4	1.5	1.5	2
BLIS	C	CA	0	.	566.7	433.3	300	100	9	100	66.7	100	90		BLIS	C	CA	0	.	2.8	2.6	2.5	2	1	2	1.8	2	2
PRO	A	CA	0	21	300	200	33.3	733.3	2000	2633.3	150000	133333	96666.7		PRO	A	CA	0	1.3	2.5	2.3	1.5	2.9	3.3	3.4	5.2	5.1	5
PRO	B	CA	0	.	300	266.7	300	333.3	2333.3	37666.7	153333	266667	183333		PRO	B	CA	0	.	2.5	2.4	2.5	2.5	3.4	4.6	5.2	5.4	5.3
PRO	C	CA	0	.	266.7	133.3	166.7	200	3666.7	2666.7	126667	366667	256667		PRO	C	CA	0	.	2.4	2.1	2.2	2.3	3.6	3.4	5.1	5.6	5.4
BUP	A	CA	0	21	300	266.7	133.3	133.3	9	66.7	66.7	100	230		BUP	A	CA	0	1.3	2.5	2.4	2.1	2.1	1	1.8	1.8	2	2.4
BUP	B	CA	0	.	166.7	433.3	100	66.7	9	33.3	100	133.3	250		BUP	B	CA	0	.	2.2	2.6	2	1.8	1	1.5	2	2.1	2.4
BUP	C	CA	0	.	166.7	366.7	100	9	100	66.7	133.3	133.3	110		BUP	C	CA	0	.	2.2	2.6	2	1	2	1.8	2.1	2.1	2
