# Supplementary material for: Comparative growth dynamics of bacterial and fungal contaminants in bupivacaine liposomal injectable suspension, bupivacaine 0.5%, and propofol
Source: PLoS One. 2023 Feb 16;18(2):e0281768. doi: 10.1371/journal.pone.0281768 (PMC9934369; doi:10.1371/journal.pone.0281768)
Supplement: S3 File — (XLSX) [file pone.0281768.s003.xlsx]

## Sheet: Sheet1
Time (hours)	BLIS Staph A	BLIS Staph B	BLIS Staph C	BLIS E Coli A	BLIS E Coli B	BLIS E Coli C	BLIS Candida A	BLIS Candida B	BLIS Candida C	BLIS Pseudomonas A	BLIS Pseudomonas B	BLIS Pseudomonas C
0	872.141	973.948	689.62	948.035	920.404		640.196	644.175	732.412	1000.63	765.927	794.525
24	1009.19	959.53	998.33	959.337	887.128	928.746	1156.02	778.515	964.767	1009.95	980.797	1056.29
48	960.81	947.52	909.97	1089.26	825	932.038	1201.74	900.338	1051.27	1721	1020.17	1128.54
72	921.38	1002.58	917	1134.18	988.05	932	981.96	737	837	860.19	877	903
96	1133.25	911.88	930	1461.48	1224.97	1349	1099.01	756	984	863.99	1087	991
120	1038.49	1052.17	971	1317.2	1384.35	1964	1848.28	802	885	871.16	1889	2190
